# Supplementary material for: Overexpression of Rice Wall-Associated Kinase 25 (OsWAK25) Alters Resistance to Bacterial and Fungal Pathogens
Source: PLoS One. 2016 Jan 21;11(1):e0147310. doi: 10.1371/journal.pone.0147310 (PMC4721673; doi:10.1371/journal.pone.0147310)
Supplement: S1 Table — (XLSX) [file pone.0147310.s005.xlsx]

## Sheet: Sheet1
Gene	MSU Locus ID	Use	Forward	Reverse	Notes
XB15	LOC_Os03g60650	Genotyping	NTAP 5 ATGCCCAAGCCCCAAAGGACTACG 3	5 GAAGCTTGGACGGCGCCACCCATACGAC 3	Spans N-terminal TAP-tag to XB15 cDNA
		qPCR	5 TCATTCGATGGATCAGTCGGG 3	5 ATGCTCTGGTCACCTTCAGCG 3
PR10	LOC_Os12g36850	qPCR	5 GTCGCGGTGTCGGTGGAGAG 3	5 ACGGCGTCGATGAATCCGGC 3
NH1	LOC_Os01g09800	qPCR	5 CAGGTGAGAGTCTACGAGGAAGG 3	5 TTGTCTTTCAGGAGGTGGATTTGC 3
PBZ1	LOC_Os12g36880	qPCR	5 AATACGCCTAAGATGAAGAGGAATA 3	5 ACCACAAACTTAAAGCACGAAATTA 3
OsPAL2	LOC_Os02g41650	qPCR	5 GGCCTCCACATCGCTCGC 3	5 ACGGCCTCGCGGTCGA 3
OsWAK25	LOC_Os03g12470	qPCR	5 AACTTCCACCTCTCGGACAAG 3	5 TTGACCTCGCTGCCAACC 3
		Genotyping Overexpression	Ubi 5 TTGTCGATGCTCACCCTGTTGTTT 3	5 CCGCTGACCTGAATCTGTTCC 3	Spans Maize Ubiquitin promoter to OsWAK25 cDNA
		Genotyping RNAi	Ubi 5 TTGTCGATGCTCACCCTGTTGTTT 3	5 GGAACAGATTCAGGTCAGCGG 3	Spans Maize Ubiquitin promoter to OsWAK25 RNAi construct
M. oryzae 28S rDNA gene		qPCR	5 TACGAGAGGAACCGCTCATTCAGATAATTA 3	5 TCAGCAGATCGTAACGATAAAGCTACTC 3
OsActin1	LOC_Os03g50885	qPCR	5 CAGCCACACTGTCCCCATCTA 3	5 AGCAAGGTCGAGACGAAGGA 3
